# Supplementary material for: Axenic Culture of Caenorhabditis elegans Alters Lysosomal/Proteasomal Balance and Increases Neuropeptide Expression
Source: Int J Mol Sci. 2022 Sep 29;23(19):11517. doi: 10.3390/ijms231911517 (PMC9570027; doi:10.3390/ijms231911517)
Supplement: Supplementary file 1 [file ijms-23-11517-s001.zip]

Archive with 1 entries (1 files):
- ijms-1919799-supplementary.pdf
